# Supplementary material for: Chemotaxonomic Classification of Peucedanum japonicum and Its Chemical Correlation with Peucedanum praeruptorum, Angelica decursiva, and Saposhnikovia divaricata by Liquid Chromatography Combined with Chemometrics
Source: Molecules. 2022 Mar 3;27(5):1675. doi: 10.3390/molecules27051675 (PMC8911569; doi:10.3390/molecules27051675)
Supplement: Supplementary file 1 [file molecules-27-01675-s001.zip]

Archive with 2 entries (2 files):
- Supplement Materials.pdf
- Table S1. Sequence identity matrix.xlsx
